# Supplementary material for: Targeting Neutrophilic Inflammation Using Polymersome-Mediated Cellular Delivery
Source: J Immunol. 2017 Mar 13;198(9):3596–604. doi: 10.4049/jimmunol.1601901 (PMC5392731; doi:10.4049/jimmunol.1601901)
Supplement: Data Supplement [file JI_1601901.zip]

Archive with 4 entries (4 files):
- JI_1601901_Supplemental_Figures_1.pdf
- JI_1601901_Supplemental_Material_1.pdf
- JI_1601901_Supplemental_Video_1.mov
- manifest.xml
